# Supplementary material for: Attitudes of publics who are unwilling to donate DNA data for research
Source: Eur J Med Genet. 2019 May;62(5):316–23. doi: 10.1016/j.ejmg.2018.11.014 (PMC6582635; doi:10.1016/j.ejmg.2018.11.014)
Supplement: Multimedia component 1 [file mmc1.xml]

<?xml version="1.0" encoding="UTF-8" standalone="no"?><data:data><datasets><author>am33@sanger.ac.uk</author><type>0</type><dataset><value>1</value><reason>Data will be made available on request</reason><comments/></dataset></datasets></data:data>
